# Supplementary material for: Design, Synthesis and Various Bioactivity of Acylhydrazone-Containing Matrine Analogues
Source: Molecules. 2023 May 18;28(10):4163. doi: 10.3390/molecules28104163 (PMC10221637; doi:10.3390/molecules28104163)
Supplement: Supplementary file 1 [file molecules-28-04163-s001.zip]

Archive with 1 entries (1 files):
- molecules-2381587-supplementary.pdf
